# Supplementary material for: Trio exome analysis is a valuable tool for genetic diagnosis of epilepsy in Mali
Source: Genet Med Open. 2025 Aug 13;3:103449. doi: 10.1016/j.gimo.2025.103449 (PMC12481924; doi:10.1016/j.gimo.2025.103449)
Supplement: Supplementary Table 1 [file mmc1.xlsx]

## Sheet: Supplementary Table I
Family ID	#Number Affected Family Members	Consanguinity	Gender of Affected Individuals (Male/Female)	Age of seizure onset (proband)	Seizure semiology	Other clinical features	OMIM Diagnosis (for F1-F16 with diagnostic gene) or Clinical Diagnosis (F17-F42)	Ethnic group	Region in Mali
		(Yes/No)
F1	1	Yes	0/1	Birth	Generalized tonic-clonic	Developmental delay (profound), macrocrania, Amyotrophy (4 limbs)	Tay-Sachs disease	Bambara	Ségou
F2	1	No	0/1	Birth	Tonic-clonic seizure of upper limbs	Developmental delay moderate (Cognitive impairment)	Cerebral arteriopathy with subcortical infarcts and leukoencephalopathy 1	Bambara	Koulikoro
F3	1	No	0/1	3 Months	Absence	Neurodevelopmental delay	Developmental delay, impaired speech, and behavioral abnormalities with or without seizures	Peulh	Ségou
F4	1	No	1/0	4 Months	Generalized tonic-clonic	Developmental delay	Epilepsy, familial focal, with variable foci 1	Soninké	Koulikoro
F5	1	Yes	1/0	2 Years	Generalized tonic-clonic	Developmental delay	Alazami syndrome	Kakolo	Ségou
F6	1	Yes	1/0	Birth	Tonic-clonic	Generalized hypotonia	AICA-ribosiduria due to ATIC deficiency	Peulh	Sikasso
F7	1	Yes	0/1	6 Months	Tonic-clonic motor	No additional features	Wolfram syndrome 1	Soninké	Koulikoro
F8	1	Yes	2025-01-01	6 Years	Generalized tonic-clonic	No additional features/sibling sister died	Developmental and epileptic encephalopathy 15	Sonhrai	Gao
F9	1	No	1/0	3 Months	Absence	Asymptomatic except for seizures	Seizures, benign familial infantile, 5	Bambara	Koulikoro
F10	1	Yes	1/0	9 Months	Generalized tonic-clonic	No additional features	Intellectual developmental disorder, autosomal dominant 67	Soninké	Koulikoro
F11	1	No	1/0	Birth	Tonic-clonic	No additional features	Developmental and epileptic encephalopathy 94	Malinké	Kayes
F12	2	No	2025-01-03	2 Years	Generalized tonic-clonic	Developmental delay( spastic gait, hypertonia in the limbs, brisk reflexes and Babinski's sign)	Developmental and epileptic encephalopathy 29	Soninké	Kayes
F13	1	No	1/0	9 Months	Generalized tonic-clonic	Developmental delay (profound) ; Angiofibromas of the face and hyperactivity	Tuberous sclerosis complex 2	Peulh	Kayes
F14	1	No	0/1	6 Months	Febrile tonic	Developmental delay (profound), hyperactivity	Tuberous sclerosis complex 2	Malinké	Ségou
F15	3	Yes	2025-02-01	1 Year	Infantile spasms	Developmental delay (profound); sibling sister died	Ceroid lipofuscinosis, neuronal, 2	Mossi	Burkina Fasso
F16	1	No	1/0	4 Years	Generalized tonic clonic	Developmental delay (moderate), Hyperactivity and ADHD	Koolen-De Vries syndrome	Bambara	Koulikoro
F17	3	No	2025-02-01	3 Months	Clonus of the lower limbs and then of the upper	Attention-Deficit / Hyperactivity Disorder (ADHD)	Epileptic Encephalopathy	Soninké	Kayes
F18	1	No	1/0	5 Years	Generalized tonic-clonic	dyschronometria	Epilepsy Unclassified	Bambara	Koulikoro
F19	2	No	2/0	2 Years	Generalized tonic-clonic	Skeletal deformities in both wrists	Epilepsy Unclassified 2	Soninké	Kayes
F20	1	No	1/0	18 Months	Generalized tonic-clonic	Developmental delay	Epileptic Encephalopathy	Senoufo	Ségou
F21	3	Yes	2025-02-01	1 Year	Generalized tonic-clonic	No additional features	Epilepsy Unclassified	Daffing	Burkina Fasso
F22	1	No	1/0	4 Years	Absence	Developmental delay; Unilateral strabismus, amyotrophy (4 limbs), hypertonia, dyspraxia	Epileptic Encephalopathy	Bambara	Koulikoro
F23	1	Yes	1/0	3 Years	Generalized tonic clonic	No additional features	Progressive myoclonic epilepsy	Kassoké	Kayes
F24	3	Yes	2025-02-01	4 Years	Generalized tonic clonic	No additional features	Epilepsy Unclassified	Soninké	Koulikoro
F25	1	No	1/0	5 Months	Generalized tonic clonic	No additional features	Epilepsy Unclassified	Bambara	Koulikoro
F26	1	Yes	1/0	8 Months	Generalized tonic clonic	No additional features	Epilepsy Unclassified	Bambara	Koulikoro
F27	1	Yes	1/0	14 Years	Absence, Tonic clonic	No additional features	Epilepsy Unclassified	Dogon	Mopti
F28	1	No	1/0	35 Years	Focal motor	No additional features	Epilepsy Unclassified	Soninké	Koulikoro
F29	1	No	1/0	4 Years	Generalized tonic clonic	No additional features	Epilepsy Unclassified	Peulh	Tombouctou
F30	2	Yes	2/0	4 Months	Generalized tonic clonic	No additional features	Epilepsy Unclassified	Soninké	Ségou
F31	1	No	0/1	1 Years	Generalized tonic clonic	Developmental delay (moderate)	Epileptic Encephalopathy	Peulh	Koulikoro
F32	1	Yes	1/0	14 Years	Generalized tonic clonic	No additional features	Epilepsy Unclassified	Bambara	Ségou
F33	1	No	1/0	7 Years	Generalized tonic clonic	No additional features	Epilepsy Unclassified	Bambara	Koulikoro
F34	1	Yes	0/1	7 Years	Generalized tonic clonic	No additional features	Epilepsy Unclassified	Bambara	Ségou
F35	2	Yes	2025-01-01	1 Year	Generalized tonic clonic	No additional features	Epilepsy Unclassified	Peulh	Koulikoro
F36	2	No	2/0	5 Years	Generalized tonic clonic	No additional features	Epilepsy Unclassified	Peulh	Ségou
F37	2	No	0/2	4 Years	Focal	No additional features	Epilepsy Unclassified	Bambara	Koulikoro
F38	1	No	0/1	3 Years	Generalized tonic clonic	No additional features	Epilepsy Unclassified	Bambara	Koulikoro
F39	1	Yes	1/0	2 Months	Generalized tonic clonic	No additional features	Epilepsy Unclassified	Peulh	Kayes
F40	2	Yes	0/2	2 Years	Generalized tonic clonic	No additional features	Epilepsy Unclassified	Bambara	Sikasso
F41	1	No	0/1	25 Days	Tonic clonic	No additional features	Epilepsy Unclassified	Bambara	Bamako
F42	1	Yes	0/1	1 Year	Generalized tonic-clonic	Developmental delay (moderate)	Epilepsy Unclassified	Bambara	Koulikoro
